# Supplementary material for: Antiurolithic activity of Origanum vulgare is mediated through multiple pathways
Source: BMC Complement Altern Med. 2011 Oct 17;11:96. doi: 10.1186/1472-6882-11-96 (PMC3222619; doi:10.1186/1472-6882-11-96)
Supplement: Additional file 2 — Table S1. Various parameters from different groups of rats recorded after 21 days, to study the preventive effect in animal model of urolithiasis [file 1472-6882-11-96-S2.XLSX]

## Sheet: Table 1
		Table: 1
		Various parameters from different groups of rats recorded after 21 days, to study the preventive effect in animal model of urolithiasis;
			Baseline		N. Saline		Ov.Cr 30		Lithogenic Group (EG)		EG+ Ov.Cr 10		EG+ Ov.Cr 30
			Mean±	SEM	Mean±	SEM	Mean±	SEM	Mean±	SEM	Mean±	SEM	Mean±	SEM
		% change in BW			16.1±	1.5	15±	2.7	-3.3	±2.3**	-5.15	±1.6##	6.6	±2.3##
		Urine Vol ml/24 hrs	6.7±	0.9	7.7±	1.2	12.4±	1.6	15	±1.5**	8.3	±1.4#	7.3±	1.1#
		Water intake ml/24hrs	6.6±	0.9	7.6±	0.6	11.8±	1.3	14.4	±0.9**	7.7	±0.8#	5.8±	0.6#
		Crystalluria/mm3	5.1±	3.5	6.0±	4.1	8±	4.5	286	±30.6	210	±21	145±	25##
		pH	6.6±	0.08	6.5±	0.21	6.6±	0.06	6.4	±0.12	6.8	±0.11	6.7±	0.07
		Urine mg/24 hrs
		Oxalate	0.78±	0.1951	0.72±	0.1872	0.80±	0.1	2.34	±0.32**	1.39±	0.27#	1.37#±	0.1486
		Citrate
			12.7±	2.124	13.6±	1.262	16.3±	1.36	16.3	±1.36	27±	2.06**##	28.9±	2.52**##
		Phasphate
			4.00±	0.7144	4.41±	0.5196	4.18±	0.61	4.472	±0.59	5.05±	0.6239	4.99±	0.3547
		Uric Acid
			0.62±	0.078	0.70±	0.069	0.93±	0.09	0.63	±0.05	0.67±	0.13	0.63±	0.087
		Calcium
			4.06±	0.4783	5.01±	0.5172	5.4±	0.61	2.67	±0.41*	4.09±	0.6725	4.23±	0.6568
		Mg++
			4.10±	0.6812	5.05±	0.516	4.50±	0.63	5.114	±0.90	5.9±	0.7199	6.24±	0.6604
		Na+
			0.25±	0.02583	0.24±	0.02317	0.24±	0.03	0.2297	±0.02	0.28±	0.0144	0.31±	0.02324
		K+
			0.79±	0.07658	0.77±	0.06931	0.78±	0.09	0.7228	±0.06	0.87±	0.06714	0.89±	0.05886
		Total Protein
			3.50±	1	4.6±	1.2	6.5±	0.7	12.4	±1.08**	10.76±	0.7387	8.63±	0.74#
		Serum Creatinin mg/dl			0.73±	0.1144	0.45±	0.062	1.4	±0.15**	0.87±	0.11#	0.79±	0.07#
		BUN mg/ml			22±	2.2	22±	2.4	40	±3.2**	26±	3.9#	26±	2.8#
		Data are expressed as mean ± SEM. *p < 0.05, **p < 0.05 and ***p < 0.001 vs. Normal, #p < 0.05, ##p < 0.01 and ###p < 0.001 vs. Lithogenic group.
