# Supplementary material for: Antiurolithic activity of Origanum vulgare is mediated through multiple pathways
Source: BMC Complement Altern Med. 2011 Oct 17;11:96. doi: 10.1186/1472-6882-11-96 (PMC3222619; doi:10.1186/1472-6882-11-96)
Supplement: Additional file 3 — Table S2. Various parameters from different groups of rats, recorded after 21 and 35 days, to study the curative effect in animal model of urolithiasis [file 1472-6882-11-96-S3.XLSX]

## Sheet: Table 2
		Table: 2
		Various parameters from different groups of rats, recorded after 21 and 35 days, to study the curative effect in animal model of urolithiasis
				Baseline		N. Saline		Lithogenic Group (EG)		EG+ Ov.Cr 10		EG+ Ov.Cr 30
			Day	Mean±	SEM	Mean±	SEM	Mean	±SEM	Mean	±SEM	Mean	±SEM
		% change in BW	21			15.6±	1.3	-2.16	±3.1**	-1.3	±2.6**	-2.6	±2.0**
			35			26.8±	2.1	0.31	±2.4*	9.9	±1.6#	17.8	±3.7#
		Urine Vol ml/24 hrs	21	8.5±	1.4	9.5±	1.3	14.9	±1.5*	15.2	±1.7*	17	±2.4**
			35			10.8±	0.9	16.6	±1.2*	11.2	±1.5#	11.6	±1.2#
		Water intake ml/24hrs	21	9.4±	1.1	10.2±	1.3	17.4	±1.8**	17.6	±3.2*	17.6	±3.2*
			35			10.2±	1.5	18.5	±1.4**	12.2	±1.5#	12.2	±1.5#
		pH	21	6.47±	0.05	6.57±	0.16	5.82	±0.16**	6.05	±0.06*	6.14	±0.15*
			35			6.26±	0.1	5.6	±0.16*	6.2	±0.28	6.49	±0.21
		Urine mg/24 hrs
		Oxalate	0	0.76±	0.07528
			21			0.69±	0.1077	2.592	±0.22**	2.61	±0.32**	2.54	±0.40**
			35			0.94±	0.1938	2.28	±0.24**	1.45	±0.23#	1.35	±0.13#
		Citrate	0	24.9±	3.13
			21			23±	2.8	25.5	±2.4	26.7	±3.5	26.9	±3.6
			35			22.5±	2.5	26.7	±2.5	35.07	±2.6*	35.8	±2.8*
		Phasphate	0	4.2±	0.6
			21			4.3±	0.52	4.3	±0.71	4.5	±0.9	4.3	±0.8
			35			4.9±	0.61	4.9	±0.5	5.4	±0.7	5.4	±0.74
		Uric Acid	0	0.78±	0.15
			21			0.73±	0.16	1.3	±0.17*	1.38	±0.14*	1.28	±0.15*
			35			0.9±	0.08	1.35	±0.06**	1.02	±0.07#	0.94	±0.08##
		Calcium	0	8.5±	1.4
			21			7.6±	0.6	4.5	±0.8*	4.4	±0.75*	4.5	±0.67*
			35			12.3±	1.5	6.3	±0.56*	9.5	±0.88	10.4	±0.69#
		Mg++	0	3.2±	0.41
			21			3.4±	0.5	3.12	±0.56	3.57	±0.64	2.89	±0.29
			35			3.08±	0.66	3.85	±0.69	3.54	±0.19	3.11	±0.83
		Na+	0	0.26±	0.023
			21			0.22±	0.03	0.36	±0.02	0.36	±0.03	0.38	±0.02
			35			0.3±	0.02	0.39	±0.03	0.29	±0.03	0.29	±0.02
		K+	0	0.82±	0.06
			21			0.99±	0.15	1.1	±0.1	0.89	±0.09	1.01	±0.09
			35			0.81±	0.09	0.89	±0.07	0.92	±0.08	0.76	±0.08
		Total Protein	0	6.5±	0.56
			21			7.6±	1.02	15.1	±1.56**	14.5	±0.67*	13.8	±1.34*
			35			9.98±	1	16.4	±2.45*	12.13	±2.65	10.28	±1.73
		Serum Creatinin (mg/dl)	35			0.46±	0.06	0.76	±0.09*	0.636	±0.06	0.51	±0.04#
		BUN (mg/dl)	35			28.8±	3.133	50.6	±5.36*	29.6	±6.05	30.3	±4.31#
		Data are expressed as mean ± SEM. *p < 0.05, **p < 0.05 and ***p < 0.001 vs. Normal, #p < 0.05, ##p < 0.01 and ###p < 0.001 vs. Lithogenic group.
